# Supplementary material for: Chromosome-level genome assemblies of the malaria vectors Anopheles coluzzii and Anopheles arabiensis
Source: Gigascience. 2021 Mar 15;10(3):giab017. doi: 10.1093/gigascience/giab017 (PMC7957348; doi:10.1093/gigascience/giab017)
Supplement: giab017_Supplemental_Files [file giab017_supplemental_files.zip]

Archive with 27 entries (27 files):
- Additional file 1.xlsx
- Additional file 10.xlsx
- Additional file 11.xlsx
- Additional file 12.docx
- Additional file 13.docx
- Additional file 14.docx
- Additional file 15.xlsx
- Additional file 16.docx
- Additional file 17new.xlsx
- Additional file 18.xlsx
- Additional file 19.xlsx
- Additional file 2.docx
- Additional file 20.docx
- Additional file 21.docx
- Additional file 22.xlsx
- Additional file 23.xlsx
- Additional file 24.docx
- Additional file 25.docx
- Additional file 26.docx
- Additional file 27.docx
- Additional file 3.docx
- Additional file 4.docx
- Additional file 5.docx
- Additional file 6.xlsx
- Additional file 7.xlsx
- Additional file 8.xlsx
- Additional file 9.xlsx
