# Supplementary material for: Chromosome-level genome assemblies of the malaria vectors Anopheles coluzzii and Anopheles arabiensis
Source: Gigascience. 2021 Mar 15;10(3):giab017. doi: 10.1093/gigascience/giab017 (PMC7957348; doi:10.1093/gigascience/giab017)
Supplement: giab017_Supplemental_Files [file giab017_supplemental_files.zip › Additional file 7.xlsx]

## Sheet: Sheet1
Additional file 7. The auNG metrics for An. coluzzii and An. arabiensis assemblies.
Assemblers	An. coluzzii	An. arabiensis
	auNG (Mbp)
wtdbg2	5.87	7.3
miniasm	4.45	8.84
flye	4.21	2020-05-12
canu unitigs	4.69	14.43
canu contigs	13.57	21.99
